# Supplementary material for: Peri-implantitis biofilm from explanted implants in Korean patients: microbial and functional profiling
Source: Front Cell Infect Microbiol. 2026 Feb 6;16:1768841. doi: 10.3389/fcimb.2026.1768841 (PMC12920513; doi:10.3389/fcimb.2026.1768841)
Supplement: Supplementary file 2 [file DataSheet2.csv]

Genus	Peri-implantitis Mean (%)	Healthy Mean (%)	Log2 Fold Change	P-value	FDR q-value
Desulfobulbus	1.654216186	0.000524952019	7.304885389	5.54E-09	1.01E-06
Bacillus	0.000707118007	0.662606328	-5.973120239	1.22E-08	1.11E-06
Mogibacterium	0.571636089	0.00605989825	5.17858213	1.91E-08	1.16E-06
[Eubacterium] nodatum group	4.30916262	0.0279551754	6.830311208	2.66E-08	1.21E-06
Corynebacterium	0.239133405	9.318618061	-5.226672992	4.47E-08	1.63E-06
Treponema	9.239652716	0.261421181	5.090793985	6.41E-08	1.94E-06
Filifactor	3.462768626	0.00322794976	8.036353012	8.41E-08	2.19E-06
Peptostreptococcus	1.238800897	0.0142865818	5.684240218	1.58E-07	3.22E-06
Parvimonas	0.754788351	0.0215418976	4.599719185	1.70E-07	3.22E-06
Pseudoramibacter	0.657736334	0	6.06120664	1.82E-07	3.22E-06
Lautropia	0.157705551	5.504822336	-5.039312061	1.97E-07	3.22E-06
Phocaeicola	1.773995944	0.00377054798	7.017382554	2.12E-07	3.22E-06
Ornatilinea	0.740693614	0.00135273317	6.047112638	2.47E-07	3.46E-06
Capnocytophaga	1.006089325	8.844570091	-3.123395027	3.13E-07	4.06E-06
Suttonella	0.416252895	3.947536165	-3.214820998	5.20E-07	6.31E-06
[Eubacterium] saphenum group	0.572137434	0	5.863287888	6.29E-07	7.16E-06
Tannerella	6.881847558	0.368971863	4.184728147	7.98E-07	8.55E-06
Porphyromonas	14.23532434	0.865964875	4.023471638	3.06E-06	3.09E-05
Mycoplasma	0.171306412	0.00250663705	3.857664136	4.11E-06	3.94E-05
Bulleidia	0.0695193253	0.0027297505	2.643101372	5.81E-06	5.28E-05
Leptotrichia	0.710320741	5.443688062	-2.920520832	6.37E-06	5.52E-05
Pseudopropionibacterium	0.100114792	0.310664295	-1.542055438	6.77E-06	5.60E-05
Kingella	0.0366678584	0.593598579	-3.69308824	7.59E-06	6.00E-05
Rothia	1.650561067	9.07884945	-2.452426898	1.34E-05	0.000101466688
Rodentibacter	0.0105822221	1.835010288	-6.486086305	1.49E-05	0.000104958443
Neisseria	2.736833756	10.38304814	-1.919777337	1.50E-05	0.000104958443
Rikenellaceae RC9 gut group	0.398883743	0	5.353618797	1.90E-05	0.000128065999
Actinomyces	2.543976196	7.704084043	-1.594749785	3.41E-05	0.000220847629
Lentimicrobium	0.387446918	0.0107779172	4.257639238	3.52E-05	0.000220847629
Haemophilus	1.031896167	4.173037888	-2.005339556	3.72E-05	0.000225865722
Slackia	0.0363164172	0.00732144586	1.418964299	4.63E-05	0.000272052482
W5053	0.928629926	0	6.552484553	5.37E-05	0.000305559589
Microvirga	0.215749742	0.227190813	-0.0713237922	9.29E-05	0.00051244558
Alicyclobacillus	0	0.0232763618	-1.734497707	9.83E-05	0.000526109096
Bacteroides	0.289486339	0.000366983251	4.852422157	0.000172631439	0.000897683483
[Eubacterium] brachy group	0.595897363	0.018380499	4.416101565	0.000179159014	0.00090574835
Olsenella	0.33712816	0.0453470755	2.648889413	0.000205078075	0.00100876242
Sphaerochaeta	0.148444722	0	3.985907693	0.000377944673	0.00181015607
Granulicatella	0.289247295	0.380982118	-0.385764418	0.000574800095	0.00268240044
Johnsonella	0.401851889	0.0406919557	3.022296875	0.000604218516	0.00274919425
Janibacter	0.0372072915	0.0341455581	0.0967414296	0.000767242632	0.00340580876
Eggerthia	0.0972323523	0	3.422668332	0.000945593813	0.00409757319
Roseateles	0	0.0114411398	-1.100381601	0.00104411725	0.00441928697
Streptobacillus	0.0956525517	0.291179813	-1.511297461	0.00167721667	0.00693757804
Tumebacillus	0	0.00869355568	-0.902541008	0.00215650155	0.00866335735
Pyramidobacter	2.154066349	0	7.757600922	0.0022848415	0.00866335735
Desulfovibrio	0.90686428	0	6.518636287	0.0022848415	0.00866335735
Methanobrevibacter	0.109825246	0	3.58286	0.0022848415	0.00866335735
Streptococcus	7.097650589	11.56903308	-0.704070119	0.00253048279	0.00933208422
Rhodanobacter	0.0669249633	0.0423673467	0.554784342	0.0025637594	0.00933208422
Bifidobacterium	0.0437042873	0.000209980808	2.395057111	0.00308126385	0.0109958827
Chryseobacterium	0.00250265064	0.2608723	-4.437306974	0.00508759332	0.0176093343
Escherichia-Shigella	0.00221665131	0.0098582641	-0.700890632	0.00512799295	0.0176093343
Tepidimicrobium	0.209577681	0	4.456659516	0.00535065364	0.0180336845
Brachymonas	0.0449265476	0.000398435741	2.401137097	0.00772452834	0.0255611665
F0332	0.392048477	0.349946799	0.159585778	0.00810598884	0.0263444637
Thermoanaerobacterium	0	0.00686373444	-0.753924054	0.00849395174	0.0271210389
Atopobium	0.379944363	0.172332481	1.096696708	0.00966287634	0.0303214395
Shuttleworthia	0.243448541	0.0109997082	3.593251672	0.0103457722	0.0319140771
Acholeplasma	0.0561229101	0	2.725150219	0.0121951732	0.0363855986
Desulfomicrobium	0.110943953	0	3.596266735	0.0121951732	0.0363855986
Veillonella	0.96188101	2.069942082	-1.097691759	0.0129625822	0.0380514511
Centipeda	0.590977302	1.619216557	-1.438795973	0.0150534024	0.043487607
Megasphaera	0.250414026	0.341973801	-0.43466089	0.0215495661	0.0612815785
Oribacterium	0.0893036773	0.0243448336	1.531754049	0.0252269099	0.0706353476
Abiotrophia	0.0401638697	0.225219261	-2.229285649	0.0270170669	0.0738945934
Dietzia	0.02703299	0	1.888811035	0.0272029547	0.0738945934
Dialister	1.002378484	0.52606773	0.917261556	0.0350452007	0.093797449
Pedobacter	0	0.00242954525	-0.313773515	0.0569154484	0.149309595
Fusobacterium	12.74763537	5.133058663	1.310662436	0.0580307817	0.149309595
Odoribacter	0.341427346	0	5.135154551	0.0598879145	0.149309595
UCG-004	0.00147895727	0	0.198991596	0.0598879145	0.149309595
Sporanaerobacter	0.0205692893	0	1.612083012	0.0598879145	0.149309595
Lactobacillus	0.00436432982	0.00201840788	0.257244894	0.0707397739	0.173981606
Micrococcus	0.0152200759	0.020236897	-0.261737475	0.0736035603	0.178611306
Selenomonas	1.415468792	1.138403304	0.311807068	0.0775551774	0.185724241
Catonella	0.0547644476	0.0240858368	0.926029661	0.100125442	0.233046907
Moryella	0.0291468492	0.0134261338	0.740777324	0.100244349	0.233046907
Lactococcus	0	0.00134963748	-0.182646217	0.104999156	0.233046907
Bosea	0	0.00276565227	-0.352267255	0.104999156	0.233046907
Clostridium sensu stricto 10	0	0.00137928571	-0.186410001	0.104999156	0.233046907
Enterococcus	0	0.00152059175	-0.204214822	0.104999156	0.233046907
Campylobacter	1.430969176	1.862764784	-0.378130236	0.113710506	0.238139211
Limosilactobacillus	0.660283318	0.000917458127	5.940062125	0.117898776	0.238139211
Lactiplantibacillus	0.000590917888	0.0149483488	-1.236116707	0.120657894	0.238139211
Propionivibrio	0.0713595473	0.014644146	1.723066662	0.120676728	0.238139211
Scardovia	0.0574507546	0.0031803211	2.355449065	0.129099006	0.238139211
Hyphomicrobium	0.000643246432	0	0.0899382727	0.132154178	0.238139211
[Ruminococcus] gnavus group	0.00110832565	0	0.151641377	0.132154178	0.238139211
Pelospora	0.00173341489	0	0.230622956	0.132154178	0.238139211
Phenylobacterium	0.00122827892	0	0.167136807	0.132154178	0.238139211
Paraeggerthella	0.00951514824	0	0.964594422	0.132154178	0.238139211
Candidatus Tammella	0.00398625443	0	0.484009655	0.132154178	0.238139211
Barnesiella	0.00599879755	0	0.677963478	0.132154178	0.238139211
Bilophila	0.033595083	0	2.124165425	0.132154178	0.238139211
Cetobacterium	0.00268938339	0	0.343621967	0.132154178	0.238139211
Proteiniphilum	0.273730423	0	4.826448948	0.132154178	0.238139211
Fenollaria	0.0015226282	0	0.204469819	0.132154178	0.238139211
Enhydrobacter	0.00473443384	0	0.559191627	0.132154178	0.238139211
RumEn M2	0.00242872402	0	0.313678192	0.132154178	0.238139211
Dyella	0.0017141008	0	0.228246214	0.132154178	0.238139211
Peptococcus	0.102155727	0.0314539336	1.435922378	0.155932766	0.278232974
Actinobacillus	0.0294847737	0.588038825	-3.920870822	0.177154442	0.313030179
Dichelobacter	0	0.0447468148	-2.45277503	0.195124046	0.34146708
Pseudomonas	0.224505739	0.000613773696	4.465613633	0.213528912	0.370116781
Howardella	0.00526722116	0.00322352946	0.207330201	0.221189326	0.371759873
Prevotella_7	3.278530204	0.963081156	1.756810884	0.233808508	0.371759873
Dermacoccus	0.0393417636	0.0131674979	1.090707043	0.243341446	0.371759873
Ligilactobacillus	0.00206527752	0.00100920394	0.132150946	0.253297867	0.371759873
Methylobacterium-Methylorubrum	0.000942824009	0.00174949648	-0.10261383	0.259847819	0.371759873
Pseudoalteromonas	0.00497075519	0.00394727602	0.102163616	0.264990627	0.371759873
Erysipelotrichaceae UCG-003	0.00178318714	0	0.236729815	0.304352863	0.371759873
Bradyrhizobium	0.00141912546	0	0.191452165	0.304352863	0.371759873
Altererythrobacter	0.000567650184	0	0.0796546156	0.304352863	0.371759873
Blautia	0.00356637428	0	0.4400352	0.304352863	0.371759873
Aliterella	0.000283825092	0	0.040376978	0.304352863	0.371759873
Aeromonas	0.000189216728	0	0.027043152	0.304352863	0.371759873
[Clostridium] innocuum group	0.000378433456	0	0.0535886965	0.304352863	0.371759873
Aggregatibacter	0.000785686674	0	0.109118029	0.304352863	0.371759873
Alistipes	0.00486323765	0	0.571748412	0.304352863	0.371759873
Cryptobacterium	0.000722688256	0	0.100666645	0.304352863	0.371759873
Anaerovorax	0.00091844654	0	0.126767606	0.304352863	0.371759873
Butyrivibrio	0.0038498647	0	0.469871883	0.304352863	0.371759873
Caulobacter	0.0112583953	0	1.088032699	0.304352863	0.371759873
Family XIII AD3011 group	0.00295522933	0	0.373534554	0.304352863	0.371759873
Faecalibacterium	0.00551166934	0	0.633353955	0.304352863	0.371759873
Ercella	0.000648431687	0	0.0906409643	0.304352863	0.371759873
Dethiosulfovibrio	0.00180672064	0	0.239608306	0.304352863	0.371759873
Weissella	0.00045922327	0	0.0647757171	0.304352863	0.371759873
Schleiferilactobacillus	0.000738647359	0	0.102812283	0.304352863	0.371759873
Propionimicrobium	0.000211087809	0	0.0301365678	0.304352863	0.371759873
Psychrobacter	0.000189216728	0	0.027043152	0.304352863	0.371759873
Roseomonas	0.00522360772	0	0.606310292	0.304352863	0.371759873
Vibrio	0.000189216728	0	0.027043152	0.304352863	0.371759873
Serratia	0.00243562869	0	0.314479446	0.304352863	0.371759873
Sneathia	0.00534956142	0	0.618197434	0.304352863	0.371759873
Rheinheimera	0.000283825092	0	0.040376978	0.304352863	0.371759873
Sutterella	0.0014589713	0	0.196477535	0.304352863	0.371759873
Verrucomicrobium	0.0379332537	0	2.261026873	0.304352863	0.371759873
Kocuria	0.00062854934	0	0.087944701	0.304352863	0.371759873
Paracoccus	0.000283825092	0	0.040376978	0.304352863	0.371759873
Massilia	0.000283825092	0	0.040376978	0.304352863	0.371759873
Parabacteroides	0.00113475545	0	0.155069873	0.304352863	0.371759873
Peptoniphilus	0.00198677564	0	0.261443636	0.304352863	0.371759873
Leuconostoc	0.00233004386	0	0.302177932	0.304352863	0.371759873
Gardnerella	0.00162107922	0	0.216744054	0.304352863	0.371759873
Lentilactobacillus	0.00206821261	0	0.271212018	0.304352863	0.371759873
Porphyrobacter	0.000486323765	0	0.0685089949	0.304352863	0.371759873
Lawsonella	0.00109996134	0	0.150554652	0.304352863	0.371759873
Staphylococcus	0.00151210401	0.00310939274	-0.187449327	0.338562243	0.410788855
Caedibacter	0	0.000843938831	-0.11688888	0.378637903	0.412041414
Acetobacter	0	0.000306886848	-0.0436086385	0.378637903	0.412041414
Anaerosinus	0	0.000277665555	-0.0395126113	0.378637903	0.412041414
Chungangia	0	0.00024876612	-0.0354502298	0.378637903	0.412041414
Effusibacillus	0	0.000156289805	-0.0223734673	0.378637903	0.412041414
Azorhizobium	0	0.000154007506	-0.0220492317	0.378637903	0.412041414
Lachnospiraceae NK4A136 group	0	0.00100920394	-0.138710153	0.378637903	0.412041414
Lachnoclostridium	0	0.000366983251	-0.051996137	0.378637903	0.412041414
Novosphingobium	0	0.000154007506	-0.0220492317	0.378637903	0.412041414
Butyricicoccus	0	0.000458729064	-0.0647075471	0.378637903	0.412041414
Schwartzia	0	0.000428735573	-0.0605642496	0.378637903	0.412041414
Empedobacter	0	0.000224574095	-0.0320407489	0.378637903	0.412041414
Dendrosporobacter	0	0.000843938831	-0.11688888	0.378637903	0.412041414
Dongia	0	0.000468869415	-0.0661056469	0.378637903	0.412041414
Turicibacter	0	0.000275237438	-0.0391717318	0.378637903	0.412041414
Riemerella	0	0.000251862946	-0.035886097	0.378637903	0.412041414
Soonwooa	0	0.00125931473	-0.171119024	0.378637903	0.412041414
Lacticaseibacillus	0.0254575421	0.00532252651	1.210438333	0.38034592	0.412041414
Alloprevotella	0.214957044	0.156655514	0.432780491	0.409052013	0.440517552
Oceanivirga	0.00125240782	0.000208411488	0.140475357	0.451661971	0.483543993
Prevotella	2.06531812	1.893691182	0.124533038	0.488419221	0.519838001
Gemella	0.286020166	0.188257023	0.57832349	0.495078535	0.523862171
Solobacterium	0.218604253	0.0528825139	1.862121446	0.601166642	0.632441207
Cutibacterium	0.00354047948	0.00205169543	0.168042708	0.624847359	0.653575973
[Eubacterium] yurii group	0.104979422	0.0764192711	0.411950717	0.730584018	0.759807379
Uruburuella	0.0298950824	0.00451469992	1.458696179	0.80598733	0.833464171
Prevotella_9	0.00112210173	0.000523382699	0.0798309105	0.819276873	0.842420287
Pandoraea	0.00784234744	0.00260868589	0.500887514	0.857592727	0.876864473
Sphingomonas	0.0120475049	0.00345236753	0.712755295	0.875944397	0.890625029
Acinetobacter	0.0191885965	0.000221012547	1.513866717	0.916339206	0.921401854
Tyzzerella	0.000486323765	0.000275237438	0.0293372631	0.916339206	0.921401854
Cloacibacterium	0.000729929671	0.00402815468	-0.386684624	0.97206748	0.97206748
