# Supplementary material for: Peri-implantitis biofilm from explanted implants in Korean patients: microbial and functional profiling
Source: Front Cell Infect Microbiol. 2026 Feb 6;16:1768841. doi: 10.3389/fcimb.2026.1768841 (PMC12920513; doi:10.3389/fcimb.2026.1768841)
Supplement: Supplementary file 3 [file DataSheet3.csv]

genus	lda	group	pval	pval_adj_fdr	Sig_fdr
Desulfobulbus	1.881083563	Peri-implantitis	5.54E-09	3.77E-07	Yes
Bacillus	-0.804227959	Healthy	1.22E-08	4.15E-07	Yes
Mogibacterium	0.690027885	Peri-implantitis	1.91E-08	4.33E-07	Yes
[Eubacterium] nodatum group	3.172613356	Peri-implantitis	2.66E-08	4.52E-07	Yes
Corynebacterium	-3.224758394	Healthy	4.47E-08	6.08E-07	Yes
Treponema	3.128479293	Peri-implantitis	6.41E-08	7.26E-07	Yes
Filifactor	3.299241178	Peri-implantitis	8.41E-08	8.17E-07	Yes
Peptostreptococcus	1.356711199	Peri-implantitis	1.58E-07	1.20E-06	Yes
Parvimonas	0.754430369	Peri-implantitis	1.70E-07	1.20E-06	Yes
Pseudoramibacter	0.798180956	Peri-implantitis	1.82E-07	1.20E-06	Yes
Lautropia	-2.509475944	Healthy	1.97E-07	1.20E-06	Yes
Phocaeicola	1.993047999	Peri-implantitis	2.12E-07	1.20E-06	Yes
Ornatilinea	0.900127543	Peri-implantitis	2.47E-07	1.29E-06	Yes
Capnocytophaga	-1.875235301	Healthy	3.13E-07	1.52E-06	Yes
Suttonella	-1.356792803	Healthy	5.20E-07	2.36E-06	Yes
[Eubacterium] saphenum group	0.690664282	Peri-implantitis	6.29E-07	2.67E-06	Yes
Tannerella	2.278711637	Peri-implantitis	7.98E-07	3.19E-06	Yes
Porphyromonas	2.876380919	Peri-implantitis	3.06E-06	1.16E-05	Yes
Mycoplasma	0.169447754	Peri-implantitis	4.11E-06	1.47E-05	Yes
Bulleidia	0.0491598251	Peri-implantitis	5.81E-06	1.97E-05	Yes
Leptotrichia	-1.431259801	Healthy	6.37E-06	2.06E-05	Yes
Pseudopropionibacterium	-0.115562985	Healthy	6.77E-06	2.09E-05	Yes
Kingella	-0.489436171	Healthy	7.59E-06	2.24E-05	Yes
Rothia	-1.485849377	Healthy	1.34E-05	3.79E-05	Yes
Rodentibacter	-2.026595458	Healthy	1.49E-05	3.92E-05	Yes
Neisseria	-1.223308929	Healthy	1.50E-05	3.92E-05	Yes
Rikenellaceae RC9 gut group	0.466747954	Peri-implantitis	1.90E-05	4.78E-05	Yes
Actinomyces	-0.904404464	Healthy	3.41E-05	8.25E-05	Yes
Lentimicrobium	0.442485596	Peri-implantitis	3.52E-05	8.25E-05	Yes
Haemophilus	-0.866225041	Healthy	3.72E-05	8.44E-05	Yes
Slackia	0.017354655	Peri-implantitis	4.63E-05	0.000101645982	Yes
W5053	1.122649922	Peri-implantitis	5.37E-05	0.000114165121	Yes
Microvirga	-0.00399046027	Healthy	9.29E-05	0.000191463184	Yes
Alicyclobacillus	-0.00733312247	Healthy	9.83E-05	0.000196568234	Yes
Bacteroides	0.322776431	Peri-implantitis	0.000172631439	0.000335398224	Yes
[Eubacterium] brachy group	0.61340553	Peri-implantitis	0.000179159014	0.000338411471	Yes
Olsenella	0.219855441	Peri-implantitis	0.000205078075	0.000376900246	Yes
Sphaerochaeta	0.14084574	Peri-implantitis	0.000377944673	0.000676322047	Yes
Granulicatella	-0.0335428758	Healthy	0.000574800095	0.00100221555	Yes
Johnsonella	0.291807395	Peri-implantitis	0.000604218516	0.00102717148	Yes
Janibacter	0.00118337544	Peri-implantitis	0.000767242632	0.00127249997	Yes
Eggerthia	0.0796147928	Peri-implantitis	0.000945593813	0.00153096141	Yes
Roseateles	-0.000577748447	Healthy	0.00104411725	0.00165116216	Yes
Streptobacillus	-0.10731633	Healthy	0.00167721667	0.00259206212	Yes
Tumebacillus	0	Healthy	0.00215650155	0.00323685879	Yes
Methanobrevibacter	0.094193122	Peri-implantitis	0.0022848415	0.00323685879	Yes
Desulfovibrio	1.097475665	Peri-implantitis	0.0022848415	0.00323685879	Yes
Pyramidobacter	2.32798976	Peri-implantitis	0.0022848415	0.00323685879	Yes
Streptococcus	-0.466505122	Healthy	0.00253048279	0.00348671279	Yes
Rhodanobacter	0.0111723493	Peri-implantitis	0.0025637594	0.00348671279	Yes
Bifidobacterium	0.0237986291	Peri-implantitis	0.00308126385	0.00410835179	Yes
Chryseobacterium	-0.285186734	Healthy	0.00508759332	0.00657931171	Yes
Escherichia-Shigella	0	Healthy	0.00512799295	0.00657931171	Yes
Tepidimicrobium	0.218375429	Peri-implantitis	0.00535065364	0.00673786014	Yes
Brachymonas	0.0249070371	Peri-implantitis	0.00772452834	0.00955032595	Yes
F0332	0.0141751647	Peri-implantitis	0.00810598884	0.00984298644	Yes
Thermoanaerobacterium	0	Healthy	0.00849395174	0.0101331354	Yes
Atopobium	0.0960437462	Peri-implantitis	0.00966287634	0.0113288895	Yes
Shuttleworthia	0.254553751	Peri-implantitis	0.0103457722	0.0119239409	Yes
Acholeplasma	0.0355309153	Peri-implantitis	0.0121951732	0.0135946193	Yes
Desulfomicrobium	0.0955060631	Peri-implantitis	0.0121951732	0.0135946193	Yes
Veillonella	-0.324269744	Healthy	0.0129625822	0.0142170257	Yes
Centipeda	-0.366095799	Healthy	0.0150534024	0.0162481169	Yes
Megasphaera	-0.0345762702	Healthy	0.0215495661	0.022896414	Yes
Oribacterium	0.0419384031	Peri-implantitis	0.0252269099	0.0263912288	Yes
Abiotrophia	-0.132103713	Healthy	0.0270170669	0.027608969	Yes
Dietzia	0.0100064625	Peri-implantitis	0.0272029547	0.027608969	Yes
Dialister	0.168859869	Peri-implantitis	0.0350452007	0.0350452007	Yes
